# Supplementary material for: Population Analysis of Diospyros lotus in the Northwestern Caucasus Based on Leaf Morphology and Multilocus DNA Markers
Source: Int J Mol Sci. 2022 Feb 16;23(4):2192. doi: 10.3390/ijms23042192 (PMC8877681; doi:10.3390/ijms23042192)
Supplement: Supplementary file 1 [file ijms-23-02192-s001.zip]

Archive with 1 entries (1 files):
- ijms-1558587-supplementary.xlsx
