# Supplementary material for: Population Analysis of Diospyros lotus in the Northwestern Caucasus Based on Leaf Morphology and Multilocus DNA Markers
Source: Int J Mol Sci. 2022 Feb 16;23(4):2192. doi: 10.3390/ijms23042192 (PMC8877681; doi:10.3390/ijms23042192)
Supplement: Supplementary file 1 [file ijms-23-02192-s001.zip › ijms-1558587-supplementary.xlsx]

## Sheet: SCoT, ISSR, morphological data
Genetic and morphological parameters assessed in D. lotus populations
id	SCoT5_770	SCoT5_1150	SCoT5_1250	SCoT5_1400	SCoT5_1500	SCoT5_2000	SCoT5_2200	SCoT5_2250	SCoT7_700	SCoT7_850	SCoT20_500	SCoT20_650	SCoT20_810	SCoT20_1000	SCoT20_1100	SCoT20_1250	SCoT26_750	SCoT26_820	SCoT26_900	SCoT26_1000	SCoT26_150	SCoT26_1500	SCoT30_650	SCoT30_750	SCoT30_800	SCoT30_1050	SCoT30_1100	SCoT30_1250	SCoT32_680	SCoT32_750	SCoT32_800	ISSR815_700	ISSR815_900	ISSR815_1000	ISSR815_1100	ISSR880_500	ISSR880_550	ISSR880_730	ISSR880_1100	ISSR880_1200	ISSR880_1250	ISSR880_1800	ISSR13_650	ISSR13_700	ISSR13_750	ISSR13_800	ISSR13_900	ISSR13_1100	ISSR14.1_500
Shkhafit5	0	0	1	0	0	1	0	1	0	1	0	0	0	0	0	0	1	0	0	0	1	0	1	0	0	0	0	0	0	0	0	0	0	0	0	1	1	0	0	0	0	0	0	1	1	1	0	0	1
Shkhafit6	0	0	1	0	1	0	0	1	0	1	0	0	0	0	0	0	1	0	1	0	0	0	1	0	0	0	0	0	0	0	0	0	0	0	0	1	1	0	0	0	0	0	0	1	1	1	0	0	1
Shkhafit7	0	0	1	0	1	0	0	1	1	1	0	0	0	0	0	0	0	0	0	0	0	0	0	0	1	0	0	0	0	0	0	0	0	0	0	1	1	0	0	0	0	0	0	1	1	1	0	0	1
Shkhafit8	0	0	1	0	1	0	0	1	1	1	0	0	0	0	0	0	0	0	0	0	1	0	1	0	1	1	0	0	0	0	0	0	0	0	0	1	1	0	0	0	0	0	0	1	1	1	0	0	1
Shkhafit9	0	0	1	0	1	0	0	1	1	1	0	0	0	0	0	0	0	0	0	0	1	0	1	0	1	0	0	0	0	0	0	0	0	0	0	1	1	0	0	0	0	0	0	1	1	1	0	0	1
Shkhafit10	0	0	1	0	1	0	0	1	1	1	0	0	0	0	0	0	1	0	0	1	1	0	0	0	0	1	0	0	0	0	0	0	0	0	0	1	1	0	0	0	0	0	0	1	1	1	0	0	1
Shkhafit11	1	0	0	0	0	0	0	0	1	1	0	0	0	1	0	0	1	0	0	0	0	0	0	0	1	1	0	0	0	0	1	0	0	0	0	1	0	0	0	0	0	0	0	1	1	1	0	0	1
Shkhafit12	1	0	0	0	0	0	0	0	1	1	0	0	0	0	0	0	0	0	1	1	0	0	0	0	1	1	0	0	0	0	1	0	0	0	1	1	0	1	1	0	0	0	0	0	0	1	1	0	0
Gagra13	0	1	0	0	0	1	1	1	1	1	0	0	0	1	0	0	1	1	1	1	0	1	1	1	0	1	0	0	0	0	0	1	0	0	0	1	0	0	1	0	0	0	0	0	0	1	1	0	0
Gagra14	1	1	0	0	0	0	0	1	0	0	0	0	0	1	0	0	1	0	0	1	1	1	1	1	0	1	0	1	0	0	1	0	0	0	0	1	0	0	1	0	0	1	0	0	0	1	1	0	0
Gagra15	0	1	0	0	0	0	0	0	1	1	0	0	0	0	0	1	0	0	1	0	0	1	1	1	0	1	0	0	0	0	1	0	1	0	0	1	0	0	0	0	0	1	0	0	0	1	1	0	0
Gagra16	1	1	0	1	1	0	0	1	1	1	0	0	0	0	0	0	0	0	0	0	0	0	1	1	0	1	0	1	0	0	0	0	1	0	0	1	0	0	0	0	0	1	0	0	0	1	1	0	0
Gagra17	0	1	0	0	1	0	0	0	0	0	0	0	0	0	0	0	0	1	0	0	0	0	0	0	0	1	0	0	0	0	1	0	1	0	0	1	0	0	0	0	0	1	0	0	0	1	1	1	0
Gagra18	0	1	0	0	1	0	1	1	1	0	0	0	0	0	0	1	0	0	0	1	1	1	0	0	0	1	0	0	0	0	1	0	1	0	0	1	0	0	0	0	0	1	0	0	0	1	1	1	0
Gagra19	1	1	0	1	0	1	0	1	1	1	0	0	0	1	0	1	0	0	0	0	0	0	0	0	0	1	0	0	0	0	1	0	1	0	0	1	0	0	0	0	0	1	0	0	0	1	1	0	0
Gagra20	0	1	0	0	0	1	0	1	0	0	0	0	0	0	0	0	0	1	0	0	0	0	1	1	0	0	0	1	0	0	1	0	1	0	1	1	0	0	0	0	0	1	0	0	0	1	1	0	0
Gagra21	1	1	0	1	0	1	0	1	1	0	1	0	0	1	0	1	1	0	1	1	1	0	0	1	0	1	0	1	0	0	1	0	0	0	0	1	0	0	1	0	1	1	0	0	0	1	1	0	0
Gagra22	1	1	0	0	0	0	0	1	0	0	0	0	0	0	0	0	1	0	1	0	0	0	0	1	0	1	0	1	0	0	1	1	0	0	1	1	0	0	1	0	0	1	0	0	0	1	1	0	0
Sochi23	0	1	0	0	0	0	1	1	1	0	0	1	0	1	1	1	0	0	1	1	0	0	1	1	0	1	1	1	0	0	1	1	0	0	1	0	0	0	1	0	0	1	0	0	0	1	1	0	0
Sochi24	0	1	0	0	0	1	0	1	0	1	0	0	0	0	0	1	1	0	0	1	1	0	0	1	0	1	0	1	0	0	1	1	1	0	0	1	0	0	0	0	0	1	0	0	0	1	1	0	0
Sochi25	0	1	0	0	1	1	1	1	0	1	0	0	0	0	0	1	1	0	0	1	1	1	1	1	0	1	0	0	0	0	0	0	1	0	0	1	0	0	0	0	0	1	0	0	0	1	1	0	0
Sochi26	0	1	0	1	0	0	0	1	0	1	0	1	0	1	0	0	0	0	0	0	1	0	1	0	0	1	0	1	0	0	1	0	1	0	0	1	0	0	0	0	0	1	0	0	0	1	1	0	0
Sochi27	0	1	0	0	0	0	0	0	0	1	0	1	0	0	0	0	0	0	0	0	1	1	1	0	0	1	0	0	0	0	1	0	1	0	0	1	0	0	0	0	0	1	0	0	0	1	1	0	0
Sochi28	0	1	0	0	1	1	0	1	1	0	1	0	0	1	0	0	0	0	0	0	1	0	1	0	0	1	0	0	0	0	0	0	1	0	1	1	0	0	0	0	0	1	0	0	0	1	1	0	0
Sochi29	0	1	0	0	0	0	0	0	0	1	0	0	0	0	0	1	1	0	0	1	0	1	1	1	0	0	0	1	0	0	1	0	0	0	1	1	0	0	0	0	0	1	0	0	0	1	1	0	0
Sochi30	0	1	0	1	0	0	0	0	1	1	0	0	0	1	0	1	0	0	0	0	0	1	1	1	0	1	0	1	0	0	1	0	0	0	0	1	0	0	0	0	0	1	0	0	0	1	1	0	0
Sochi31	0	1	0	1	1	0	0	1	1	1	0	0	1	1	0	1	0	0	0	1	0	1	0	0	0	1	0	1	0	0	1	0	0	0	0	1	0	0	0	1	0	1	0	0	0	1	1	0	0
Gagra32	1	0	0	0	0	0	0	0	0	1	1	0	1	1	0	1	0	0	1	0	0	0	0	1	0	1	0	1	0	1	1	0	0	0	0	1	0	0	0	0	0	1	0	0	0	1	1	0	0
Gagra33	1	1	0	0	0	0	0	0	0	1	0	0	0	1	1	1	0	0	1	0	0	0	1	1	0	1	0	1	0	1	1	0	0	0	0	1	0	0	1	1	0	1	0	0	0	0	1	0	0
Gagra34	0	1	0	0	0	0	0	1	1	1	0	1	0	1	0	0	0	0	1	0	0	1	1	1	0	1	0	1	0	0	1	0	0	0	0	1	0	0	0	0	0	1	0	0	0	0	1	0	0
Gagra35	0	1	0	0	0	0	0	0	1	0	0	0	0	1	0	0	0	0	1	0	0	0	1	1	0	1	0	1	0	0	1	0	0	0	0	1	0	1	1	0	0	1	0	0	0	1	1	0	0
Gagra36	0	1	0	1	1	0	0	1	1	0	1	0	1	1	0	1	1	0	1	1	0	0	1	0	0	0	0	1	0	1	0	0	0	0	1	1	0	0	0	0	0	1	0	0	0	0	1	0	0
Gagra37	0	1	0	1	0	1	1	1	1	1	0	0	0	0	0	1	1	0	0	1	0	0	1	0	0	1	0	1	0	0	1	0	0	0	1	1	0	0	0	0	0	1	0	0	0	1	1	0	0
Gagra38	1	1	0	0	0	0	1	1	1	1	1	0	0	1	0	1	1	0	0	1	0	1	1	1	0	1	0	1	0	0	1	0	0	0	1	1	0	0	0	0	0	1	0	0	0	0	1	0	0
Sukhum39	1	1	0	0	0	0	0	0	1	1	1	0	0	0	0	1	0	0	1	0	0	0	1	1	1	1	0	1	0	0	1	0	0	0	0	0	0	0	0	0	0	1	1	0	0	1	1	0	0
Sukhum40	0	1	0	0	0	1	0	1	1	1	1	0	0	1	0	0	0	0	0	0	0	0	1	1	0	1	0	1	0	0	0	0	0	0	0	0	0	0	0	0	0	1	0	0	0	1	1	0	0
Sukhum41	0	1	0	0	0	0	1	1	0	0	1	1	0	1	0	0	0	0	0	1	0	0	0	0	1	1	0	1	0	0	1	0	0	0	0	0	0	0	0	0	0	1	0	0	0	1	1	0	0
Sukhum42	0	1	0	0	0	0	0	1	0	0	1	0	0	1	0	1	1	0	1	0	0	0	1	1	0	1	0	1	0	0	1	0	0	0	0	0	0	0	0	0	0	1	1	0	0	1	1	0	0
Sukhum43	0	1	0	0	0	1	0	1	1	0	1	0	0	1	0	1	0	0	1	1	0	0	1	0	0	1	0	1	0	0	0	0	0	0	0	1	0	0	0	0	0	1	0	0	0	1	1	0	0
Sukhum44	0	0	0	0	0	0	0	1	1	1	0	0	0	0	0	1	0	0	0	1	0	0	1	0	0	1	0	1	0	0	0	0	0	0	0	1	0	0	0	0	0	1	0	0	0	0	1	0	0
Sukhum45	0	1	0	1	1	1	1	0	1	1	0	0	0	1	0	0	0	0	0	0	0	1	1	1	0	1	0	0	0	0	0	0	0	0	0	0	0	0	0	0	0	1	0	0	0	0	1	0	0
Sukhum46	0	1	1	0	1	1	0	0	1	1	0	0	0	0	0	1	0	0	1	0	1	0	1	1	0	1	0	0	0	0	0	0	0	0	0	1	0	0	0	0	0	1	0	0	0	0	1	1	0
Sukhum47	0	1	1	0	1	1	1	0	1	0	0	0	0	0	0	1	0	0	0	0	1	0	1	1	0	0	0	1	0	0	0	0	0	0	0	1	0	0	0	0	0	1	0	0	0	0	1	1	0
Sukhum48	0	1	0	1	1	0	1	0	1	0	0	0	0	0	0	0	0	0	0	1	1	0	0	0	0	0	0	1	0	0	0	0	0	0	0	1	0	0	0	0	0	1	0	0	0	0	1	1	0
Gulripsh49	0	1	0	0	1	1	1	0	0	1	0	0	0	0	0	0	0	0	0	1	1	1	1	0	0	0	0	1	0	0	0	0	0	0	0	1	0	0	0	0	0	1	0	0	0	0	1	1	0
Gulripsh50	0	0	0	1	0	1	1	0	0	1	0	0	0	1	1	0	0	0	0	1	1	1	1	0	0	0	0	1	0	0	0	0	0	0	0	1	0	0	0	0	0	1	0	0	0	0	1	1	0
Gulripsh51	0	1	0	0	1	0	1	0	1	1	0	0	0	1	1	1	0	0	0	1	1	1	1	0	0	0	0	1	0	0	0	0	0	0	0	1	0	0	0	0	0	1	0	0	0	0	1	0	0
Gulripsh52	0	1	0	1	0	0	0	1	1	0	0	0	0	0	0	0	0	0	0	1	1	0	1	0	0	0	0	1	0	0	1	0	0	0	0	1	0	0	0	0	0	1	0	0	0	0	1	1	0
Gulripsh53	0	1	0	1	1	0	1	0	0	0	1	0	0	1	0	1	0	0	1	0	1	1	1	0	0	0	0	1	0	0	1	0	0	0	0	1	0	0	0	0	0	1	0	0	0	0	1	0	0
Sochi55	0	1	0	1	1	1	1	0	0	0	1	1	0	0	1	1	1	0	0	1	1	1	1	0	0	0	0	1	0	0	0	0	0	0	0	1	0	0	1	0	0	1	0	0	0	0	1	1	0
Sochi56	1	1	0	1	1	0	1	0	0	0	0	0	0	0	1	0	0	0	0	0	0	0	1	0	0	0	0	1	0	0	0	0	1	1	0	1	0	0	0	0	0	1	0	0	0	0	1	0	0
Sochi57	1	1	0	1	1	0	1	0	1	0	0	0	0	0	0	0	0	0	0	0	0	0	0	0	0	0	0	0	0	0	1	0	1	1	0	1	0	0	0	0	0	1	0	0	0	0	1	0	0
[truncated: 37 more columns]

## Sheet: ANOVA summary results
Analysis of variance (r2m):
Source	DF	Sum of squares	Mean squares	F	Pr > F
Model	4	0.00780597	0.00195149	67.4998	< 0.0001
Error	46	0.00132991	2.89111e-05
Corrected Total	50	0.00913588
Computed against model Y=Mean(Y)
Analysis of variance (IVC):
Source	DF	Sum of squares	Mean squares	F	Pr > F
Model	4	0.24945	0.0623625	36.2182	< 0.0001
Error	46	0.0792054	0.00172186
Corrected Total	50	0.328655
Computed against model Y=Mean(Y)
Summary for all Ys:
	r2m	CV	IVC
R2	0.85443	0.633803	0.759002
F	67.4998	19.9039	36.2182
Pr > F	< 0.0001	< 0.0001	< 0.0001
Model parameters (r2m):
Source	Value	Standard error	t	Pr > |t|	Lower bound (95%)	Upper bound (95%)
Intercept	0.072	0.002	40.26	< 0.0001	0.069	0.076
Gagra	0.016	0.002	7.358	< 0.0001	0.012	0.02
Gulripsh	-0.008	0.003	-2.578	0.013	-0.014	-0.002
Shkhafit	0.024	0.003	8.334	< 0.0001	0.018	0.029
Sochi	-0.009	0.002	-3.883	0	-0.014	-0.004
Sukhum	0	0
Model parameters (IVC):
Source	Value	Standard error	t	Pr > |t|	Lower bound (95%)	Upper bound (95%)
Intercept	0.918	0.014	66.403	< 0.0001	0.891	0.946
Gagra	0.057	0.017	3.385	0.001	0.023	0.091
Gulripsh	-0.089	0.023	-3.824	0	-0.135	-0.042
Shkhafit	0.19	0.022	8.684	< 0.0001	0.146	0.234
Sochi	0.007	0.018	0.398	0.692	-0.03	0.044
Sukhum	0	0
